# Supplementary material for: Investigating the polygenic relationship between heavy cannabis use and schizophrenia in the All of Us Research Program
Source: Psychol Med. 2025 Dec 17;55:e381. doi: 10.1017/S0033291725102717 (PMC13058615; doi:10.1017/S0033291725102717)
Supplement: Austin-Zimmerman et al. supplementary material 2 — Austin-Zimmerman et al. supplementary material [file S0033291725102717sup002.xlsx]

## Sheet: Table Index
Index of Supplementary Tables (ST1-3)
Table	Contents
ST1	Supplementary Table 1. Participant demographics for each analysis group.
ST2	Supplementary Table 2. Comparison of Different PGS Methods for AFR Sample
ST3	Supplementary Table 3. Heavy Tobacco Smoking Controlled Analysis Results

## Sheet: ST1
Supplementary Table 1. Participant demographics for each analysis group.
Variable	European												African
	CUD-Relaxed			CUD-Strict			SCZ-Relaxed			SCZ-Strict			CUD-Relaxed			CUD-Strict			SCZ-Relaxed			SCZ-Strict
	N total	N control	N case	N total	N control	N case	N total	N control	N case	N total	N control	N case	N total	N control	N case	N total	N control	N case	N total	N control	N case	N total	N control	N case
	94622	91500	3122	94168	91248	2920	99021	98008	1013	92001	91248	753	41432	36940	4492	40648	36634	4014	45258	43631	1627	37644	36634	1010
Age	58.71±0.06	59.00±0.06	50.37±0.28	58.74±0.06	59.00±0.06	50.52±0.30	58.90±0.05	58.95±0.06	54.36±0.44	58.98±0.06	59.00±0.06	56.02±0.52	53.00±0.07	53.80±0.08	46.40±0.21	53.03±0.07	53.80±0.08	46.07±0.22	53.07±0.07	53.07±0.07	52.88±0.32	53.82±0.04	53.80±0.08	54.56±0.38
Sex at Birth
Female	55942	54355	1587	55781	54255	1526	58411	57996	415	54587	54255	332	23022	20910	2112	22727	20779	1948	25032	24329	703	21252	20779	473
Male	38680	37145	1535	38387	36993	1394	40610	40012	598	37414	36993	421	18410	16030	2380	17921	15855	2066	20226	19302	924	16392	15855	537
Education*
Less than Grade 8/Skip or Prefer not to answer	1355	1259	96	1322	1244	78	1492	1438	54	1277	1244	33	2590	2324	266	2507	2287	220	3097	2912	185	2401	2287	114
Grade 9-11	2064	1797	267	2008	1769	239	2176	2072	104	1836	1769	67	5563	4742	821	5405	4689	716	6173	5834	339	4885	4689	196
Grade 12/GED	12381	11539	842	12239	11475	764	13064	12748	316	11694	11475	219	14473	12564	1909	14126	12447	1679	15911	15254	657	12830	12447	383
College (1-3 years)	24094	23023	1071	23954	22945	1009	25153	24836	317	23185	22945	240	11309	10149	1160	11158	10075	1083	12061	11732	329	10302	10075	227
College Degree or Higher	54728	53882	846	54645	53815	830	57136	56914	222	54009	53815	194	7497	7161	336	7452	7136	316	8016	7899	117	7226	7136	90
BMI	29.02±0.02	29.02±0.02	29.14±0.14	29.01±0.02	29.01±0.02	29.03±0.14	29.03±0.02	29.01±0.02	31.64±0.27	29.03±0.02	29.01±0.02	31.90±0.30	31.13±0.04	31.34±0.04	29.38±0.13	31.14±0.04	31.34±0.05	29.35±0.13	31.10±0.04	31.11±0.04	30.85±0.21	31.82±0.04	31.34±0.05	31.47±0.27
Household income*
<10k	6537	5825	712	6368	5748	620	6821	6484	337	5970	5748	222	13744	11778	1966	13351	11629	1722	14989	14192	797	12125	11629	496
10-50k	22856	21697	1159	22705	21598	1107	23840	23449	391	21921	21598	323	12216	10917	1299	12051	10844	1207	12938	12581	357	11095	10844	251
>50k	54165	53370	795	54126	53343	783	56355	56255	100	53428	53343	85	4985	4780	205	4968	4776	192	5249	5213	36	4796	4776	20
Skip or Prefer not to answer	11064	10608	456	10969	10559	410	12005	11820	185	10682	10559	123	10487	9465	1022	10278	9385	893	12082	11645	437	9628	9385	243
Marital status*
Never Married/Skip or Prefer not to answer	17315	16289	1026	17120	16195	925	18179	17733	446	16515	16195	320	19446	16949	2497	19009	16780	2229	21502	20606	896	17325	16780	545
Living With Partner	5404	5101	303	5377	5086	291	5567	5514	53	5126	5086	40	2612	2142	470	2561	2127	434	2755	2662	93	2176	2127	49
Married	51540	50659	881	51455	50602	853	53911	53743	168	50734	50602	132	7844	7330	514	7765	7290	475	8453	8280	173	7414	7290	124
Separated	1546	1415	131	1523	1405	118	1604	1551	53	1440	1405	35	2675	2331	344	2613	2313	300	2947	2806	141	2396	2313	83
Divorced	13190	12548	642	13090	12487	603	13733	13495	238	12673	12487	186	6555	6026	529	6436	5981	455	7076	6825	251	6141	5981	160
Widowed	5627	5488	139	5603	5473	130	6027	5972	55	5513	5473	40	2300	2162	138	2264	2143	121	2525	2452	73	2192	2143	49
Antipsychotic Prescription	1400	NA	1400	1209	NA	1209	734	NA	734	501	NA	501	1485	NA	1485	1067	NA	1067	1213	NA	1213	704	NA	704
Schizophrenia diagnosis*	454	252	202	NA	NA	NA	1013	NA	1013	753	NA	753	784	306	478	NA	NA	NA	1627	NA	1627	1010	NA	1010
Heavy cannabis use*	3122	NA	3122	2920	NA	2920	1913	1711	202	NA	NA	NA	4492	NA	4492	4014	NA	4014	3425	2947	478	NA	NA	NA
Heavy tobacco smoking	23340	21971	1369	23113	21844	1269	23861	23409	452	22181	21844	337	6778	5762	1016	6570	5688	883	7109	6657	452	5982	5688	294
*Categories are condensed to display sample counts of at least 20 per All of Us Policy.

## Sheet: ST2
Supplementary Table 2. Comparison of Different PGS Methods for AFR Sample
		PRScs (AFR GWAS)		PRScs-x (EUR+AFR GWAS)					PRScs-x (AFR GWAS)
Outcome	PGS	P	OR	P	OR	R2	CI lower	CI upper	P	OR	R2	CI lower	CI upper
CUD Strict	SCZ	0.847356	1.00372	0.000728597	0.871024	0.000706654	0.80397	0.94367	0.973523	0.999336	6.84091e-08	0.960901	1.03931
CUD Relaxed	SCZ	0.733859	1.00626	0.0239583	0.915835	0.000285798	0.848536	0.988471	0.948454	0.99877	2.34631e-07	0.962182	1.03675
SCZ Strict	SCZ	2.51964e-05	1.16812	2.84309e-10	1.64914	0.00550404	1.4117	1.92652	3.54384e-06	1.19416	0.00295112	1.10786	1.28717
SCZ Relaxed	SCZ	4.53478e-05	1.12668	7.03798e-14	1.60032	0.00486887	1.41497	1.80994	1.12863e-05	1.14251	0.00165879	1.07655	1.21252
CUD Strict	CUD	8.9836e-13	1.1634	3.88571e-11	1.27525	0.00271606	1.18653	1.37062	5.13544e-11	1.15947	0.00268487	1.10938	1.21182
CUD Relaxed	CUD	5.73376e-14	1.16351	6.49284e-12	1.27185	0.00265518	1.1875	1.3622	1.62529e-11	1.1553	0.00255512	1.10778	1.20486
SCZ Strict	CUD	0.299919	0.959165	0.052132	1.14505	0.000517183	0.998748	1.31279	0.19042	0.945532	0.000234785	0.869492	1.02822
SCZ Relaxed	CUD	0.772262	1.00925	0.0190714	1.13801	0.000472394	1.02141	1.26791	0.678369	0.986055	1.47712e-05	0.922731	1.05373
CUD Strict	SCZ (joint)	0.866955	0.996761	6.12068e-06	0.828805	0.00398126	0.764025	0.899076	0.64451	0.990772	0.00269807	0.952513	1.03057
CUD Strict	CUD (joint)	8.98845e-13	1.1636	4.00058e-13	1.31083	0.00398126	1.21841	1.41027	4.58833e-11	1.16023	0.00269807	1.11002	1.21272
CUD Relaxed	SCZ (joint)	0.980156	0.999542	0.000611923	0.873266	0.00331287	0.808127	0.943656	0.622668	0.990648	0.00256871	0.954257	1.02843
CUD Relaxed	CUD (joint)	6.06622e-14	1.16354	2.24828e-13	1.29727	0.00331287	1.2101	1.39072	1.43413e-11	1.15606	0.00256871	1.10842	1.20574
SCZ Strict	SCZ (joint)	2.08912e-05	1.17011	1.20657e-09	1.6299	0.00562196	1.39239	1.90793	2.37837e-06	1.19834	0.00329174	1.11157	1.29188
SCZ Strict	CUD (joint)	0.230942	0.952938	0.353696	1.06779	0.00562196	0.929582	1.22654	0.114797	0.934634	0.00329174	0.859317	1.01655
SCZ Relaxed	SCZ (joint)	4.68914e-05	1.12651	5.49103e-13	1.5821	0.00498333	1.39667	1.79216	9.84332e-06	1.1438	0.0016962	1.07765	1.21401
SCZ Relaxed	CUD (joint)	0.887235	1.00453	0.248555	1.06667	0.00498333	0.95591	1.19026	0.509251	0.977849	0.0016962	0.914918	1.04511

## Sheet: ST3
Supplementary Table 3. Heavy Tobacco Smoking Controlled Analysis Results
		European										African
Outcome	PGS	Beta	SE	P-value	OR	CI_lower	CI_upper	r2	N_case	N_control	N_total	Beta	SE	P-value	OR	CI_lower	CI_upper	r2	N_case	N_control	N_total
CUD Strict	SCZ	0.325786	0.0503935	1.0141e-10	1.38512	1.25485	1.52891	0.00334024	2920	91248	94168	0.325786	0.0503935	1.0141e-10	1.38512	1.25485	1.52891	0.00334024	2920	91248	94168
CUD Relaxed	SCZ	0.381147	0.0488049	5.73643e-15	1.46396	1.33041	1.61092	0.00456329	3122	91500	94622	0.381147	0.0488049	5.73643e-15	1.46396	1.33041	1.61092	0.00456329	3122	91500	94622
SCZ Strict	SCZ	1.0901	0.0978469	7.93057e-29	2.97458	2.45548	3.60342	0.0224254	753	91248	92001	1.0901	0.0978469	7.93057e-29	2.97458	2.45548	3.60342	0.0224254	753	91248	92001
SCZ Relaxed	SCZ	1.10327	0.0842943	3.83768e-39	3.01402	2.55502	3.55549	0.0230609	1013	98008	99021	1.10327	0.0842943	3.83768e-39	3.01402	2.55502	3.55549	0.0230609	1013	98008	99021
CUD Strict	CUD	0.890548	0.047028	5.70269e-80	2.43647	2.22192	2.67172	0.0287074	2920	91248	94168	0.890548	0.047028	5.70269e-80	2.43647	2.22192	2.67172	0.0287074	2920	91248	94168
CUD Relaxed	CUD	0.908005	0.0455961	3.07345e-88	2.47937	2.26741	2.71115	0.0297449	3122	91500	94622	0.908005	0.0455961	3.07345e-88	2.47937	2.26741	2.71115	0.0297449	3122	91500	94622
SCZ Strict	CUD	0.648673	0.0907636	8.88005e-13	1.913	1.60124	2.28546	0.00919025	753	91248	92001	0.648673	0.0907636	8.88005e-13	1.913	1.60124	2.28546	0.00919025	753	91248	92001
SCZ Relaxed	CUD	0.756762	0.0782947	4.22337e-22	2.13136	1.82815	2.48487	0.0125284	1013	98008	99021	0.756762	0.0782947	4.22337e-22	2.13136	1.82815	2.48487	0.0125284	1013	98008	99021
CUD Strict	SCZ (joint)	0.127698	0.0516475	0.0134173	1.13621	1.02682	1.25725	0.0291907	2920	91248	94168	0.127698	0.0516475	0.0134173	1.13621	1.02682	1.25725	0.0291907	2920	91248	94168
CUD Strict	CUD (joint)	0.865136	0.0481245	2.94858e-72	2.37533	2.16152	2.61029	0.0291907	2920	91248	94168	0.865136	0.0481245	2.94858e-72	2.37533	2.16152	2.61029	0.0291907	2920	91248	94168
CUD Relaxed	SCZ (joint)	0.180281	0.0500408	0.000314941	1.19755	1.08567	1.32096	0.0307052	3122	91500	94622	0.180281	0.0500408	0.000314941	1.19755	1.08567	1.32096	0.0307052	3122	91500	94622
CUD Relaxed	CUD (joint)	0.871854	0.0466688	6.97067e-78	2.39134	2.18231	2.62039	0.0307052	3122	91500	94622	0.871854	0.0466688	6.97067e-78	2.39134	2.18231	2.62039	0.0307052	3122	91500	94622
SCZ Strict	SCZ (joint)	0.985258	0.100194	8.07766e-23	2.6785	2.20092	3.25971	0.0266439	753	91248	92001	0.985258	0.100194	8.07766e-23	2.6785	2.20092	3.25971	0.0266439	753	91248	92001
SCZ Strict	CUD (joint)	0.449955	0.0928677	1.2654e-06	1.56824	1.30726	1.88132	0.0266439	753	91248	92001	0.449955	0.0928677	1.2654e-06	1.56824	1.30726	1.88132	0.0266439	753	91248	92001
SCZ Relaxed	SCZ (joint)	0.97198	0.0863652	2.20565e-29	2.64317	2.23157	3.1307	0.0295556	1013	98008	99021	0.97198	0.0863652	2.20565e-29	2.64317	2.23157	3.1307	0.0295556	1013	98008	99021
SCZ Relaxed	CUD (joint)	0.558258	0.0801687	3.31831e-12	1.74762	1.49351	2.04498	0.0295556	1013	98008	99021	0.558258	0.0801687	3.31831e-12	1.74762	1.49351	2.04498	0.0295556	1013	98008	99021
